# Supplementary material for: Research on the speed fluctuation control of diesel engine under load changes via an improved sparrow algorithm
Source: PLoS One. 2025 Aug 1;20(8):e0329266. doi: 10.1371/journal.pone.0329266 (PMC12316253; doi:10.1371/journal.pone.0329266)
Supplement: S1 File — (XLSX) [file pone.0329266.s001.xlsx]

## Sheet: Sheet1
Load	Fuel Consumption
%	g/kW-h
	exp	sim
25	586.87	656.199
50	397.78	358.098
75	353.82	288.732
100	372.59	368.098
25	0.5	0.49032
50	1	0.9789
75	1.5	1.47246
100	2	2.0425
