# Supplementary material for: Research on the speed fluctuation control of diesel engine under load changes via an improved sparrow algorithm
Source: PLoS One. 2025 Aug 1;20(8):e0329266. doi: 10.1371/journal.pone.0329266 (PMC12316253; doi:10.1371/journal.pone.0329266)
Supplement: S2 File — (XLSX) [file pone.0329266.s002.xlsx]

## Sheet: Sheet1
SSA		ISSA		pso
1496.94		2840.08		3789.8
1496.94		2840.08		3554.59
1342.61		2840.08		3135.13
1342.61		2675.64		1260.92
1342.61		2675.64		1260.92
1032.53		2374.39		1021.55
1032.53		2374.39		1021.55
1032.53		2374.39		1012.55
1032.53		2374.39		1012.55
1032.53		2374.39		1012.55
1032.53		1374.72		1012.55
934.525		1374.72		1012.55
934.525		1374.72		1012.55
934.525		1374.72		1008.1
934.525		1374.72		1008.1
934.525		1374.72		1008.1
934.525		796.851		1008.1
931.426		796.851		1008.1
931.426		796.851		1008.1
931.426		796.851		1008.1
931.426		796.851		1008.1
931.426		796.851		1008.1
919.299		796.851		1008.1
919.299		796.851		1008.1
919.299		796.851		1008.1
919.299		796.851		1007.6
919.299		796.851		1007.6
919.299		796.851		1007.6
919.299		796.851		1006.96
910.704		796.851		1006.96
910.704		796.851		1006.96
910.704		796.851		1006.96
910.704		796.851		1006.96
910.704		796.851		1006.96
910.704		796.851		1006.96
910.704		796.851		1006.96
910.704		796.851		1006.96
910.704		796.851		1006.96
910.704		796.851		1006.96
910.704		796.851		1006.96
910.704		796.851		1006.96
910.704		796.851		1006.96
910.704		796.851		1006.96
910.704		796.851		1006.96
910.704		796.851		1006.96
910.704		796.851		1006.96
910.704		796.851		1006.96
910.704		796.851		1006.96
910.704		796.851		1006.96
910.704		796.851		1006.96
		--
