# Supplementary material for: Research on the speed fluctuation control of diesel engine under load changes via an improved sparrow algorithm
Source: PLoS One. 2025 Aug 1;20(8):e0329266. doi: 10.1371/journal.pone.0329266 (PMC12316253; doi:10.1371/journal.pone.0329266)
Supplement: S3 File — (XLSX) [file pone.0329266.s003.xlsx]

## Sheet: Sheet1
	ISSA	SSA	gwo	pso				ISSA	SSA	gwo	pso			ISSA	SSA	GWO	PSO		ISSA	SSA	GWO	PSO
	0	3.7269e-59	3.5949e-85	0.027804				9.3466e-07	9.3348e-05	0.0001491	0.094663			0	0	0	9.3823		0	0	0	0.34713
	0	8.1908e-70	6.8658e-86	0.077325				5.0864e-06	0.00033529	0.0001304	0.14556			0	0	0	6.3961		0	1.1102e-16	0	0.34713
	0	1.2855e-81	9.4141e-85	0.098278				1.9916e-06	0.00025739	0.00012629	0.1243			0	0	0	6.2978		0	0	0	0.20074
	0	1.6919e-71	3.4098e-84	0.00391				7.9121e-06	0.00021532	0.00051113	0.020466			0	0	0	8.3304		0	0	0	0.21305
	0	2.4886e-75	9.9043e-85	0.099489				6.9726e-06	0.00017799	0.00017975	0.025133			0	0	0	5.6642		0	0	0	0.20386
	0	4.0528e-58	1.9477e-86	0.04143				3.31e-07	0.00026265	0.0003856	0.066128			0	0	0	10.7537		0	0	0	0.34713
	0	1.5367e-58	6.9452e-84	0.015009				9.8564e-06	0.00033917	0.00020368	0.16647			0	0	0	6.5306		0	0	0.07955	0.061268
	0	7.5643e-51	7.4032e-86	0.0061212				3.8977e-06	0.00011158	0.00029874	0.085254			0	0	0	8.088		0	0	0	0.34713
	0	3.935e-62	9.3441e-88	0.03019				1.6702e-06	1.0323e-05	0.00037901	0.14505			0	5.6843e-14	0	10.3972		0	0	0	0.17488
	0	1.0172e-68	2.1359e-85	0.060497				2.0829e-06	0.00061493	0.00074936	0.11502			0	0	0	4.5197		0	3.3307e-16	0.07651	0.21549
	0	4.2742e-54	5.989e-86	0.14857				1.1926e-05	0.00021224	0.00019373	0.014533			0	0	0	7.7507		0	0	0.012865	0.34713
	0	3.97e-79	2.0934e-84	0.043582				1.9125e-05	0.0018789	0.00027794	0.096137			0	0	0	9.8306		0	0	0	0.5669
	0	4.0515e-89	5.86e-86	0.0067398				8.3623e-06	0.0011896	0.00037558	0.068742			0	0	0	5.8989		0	0	0	0.40555
	0	3.4964e-71	6.5861e-86	0.0038109				6.3773e-06	0.00015225	0.00023304	0.068742			0	2.2737e-13	0	7.9183		0	9.992e-16	0	0.51499
	0	9.3125e-85	2.0584e-85	0.0088277				1.6706e-05	0.0001576	0.00011342	0.10571			0	0	0	9.3286		0	0	0	0.17956
	0	1.8897e-95	6.3724e-85	0.0052508				1.6959e-05	0.00035789	0.00029511	0.017325			0	0	0	6.0769		0	0	0	0.34713
	0	1.0111e-60	7.7432e-86	0.064489				2.8845e-06	0.0005689	0.00036806	0.11818			0	0	0	7.252		0	0	0	0.17357
	0	2.4815e-82	1.1479e-84	9.7996e-05				3.3292e-06	0.00026822	0.00054991	0.11004			0	5.6843e-14	0	10.5268		0	0	0	0.20386
	0	8.072e-89	1.1282e-85	0.0057274				1.0492e-05	0.00037498	0.00022516	0.1237			0	0	0	8.1056		0	0	0	0.52971
	0	4.1185e-86	3.846e-86	0.0023664				1.2501e-05	0.0018619	0.00015486	0.10962			0	0	0	9.2132		0	0	0.02738	0.20386
	0	4.82e-98	3.457e-86	8.995e-06				7.284e-07	6.7564e-05	0.00011314	0.22418			0	0	0	3.6565		0	0	0	0.50621
	0	8.1843e-85	5.9499e-86	0.02114				1.1772e-06	0.0004768	5.4157e-05	0.079245			0	0	0	8.3792		0	0	0	0.34713
	0	8.24e-91	1.573e-85	0.030803				9.9097e-06	0.00045407	0.00032149	0.038103			0	0	0	9.0423		0	0	0	0.3225
	0	1.2615e-84	5.6313e-84	0.27434				2.56e-06	9.8042e-05	0.00028968	0.1733			0	0	0	3.9741		0	0	0	0.040871
	0	3.802e-94	7.9509e-86	0.03282				1.1784e-06	6.2377e-05	0.00059784	0.035395			0	0	0	6.6148		0	0	0	0.032315
	0	1.8366e-95	1.0147e-85	0.0046466				7.4029e-07	0.00044294	0.00029361	0.20606			0	1.1369e-13	0	7.6454		0	0	0	0.04577
	0	9.7983e-93	8.5706e-86	0.085786				4.6846e-06	9.7611e-05	0.00022662	0.31673			0	0	0	10.2697		0	0	0	0.20386
	0	1.7421e-97	3.8875e-85	0.098375				2.3817e-05	0.00013157	0.00023187	0.093542			0	0	0	9.3289		0	0	0.075999	0.46633
	0	3.993e-78	8.17e-86	0.068128				3.4557e-06	0.0011307	0.00018041	0.019778			0	0	0	6.7294		0	0	0	0.51878
	0	6.6101e-92	7.4276e-86	0.051432				8.0905e-06	7.9707e-05	0.00033886	0.12206			0	0	0	7.7346		0	0	0	0.18414
AVG	0	2.52286e-52	8.07151e-85	0.0472332				6.85799e-06	0.000416062	0.000284918	0.104306			0	1.51582e-14	0	7.72122		0	4.81097e-17	0.0090768	0.286599
strand deviation	0	1.38102e-51	1.66587e-84	0.0576437				6.14986e-06	0.000483372	0.000157543	0.0679118			0	4.70479e-14	0	1.91994		0	1.87281e-16	0.0237816	0.15443
